# Supplementary material for: On-Chip Imaging of Schistosoma haematobium Eggs in Urine for Diagnosis by Computer Vision
Source: PLoS Negl Trop Dis. 2013 Dec 5;7(12):e2547. doi: 10.1371/journal.pntd.0002547 (PMC3855048; doi:10.1371/journal.pntd.0002547)
Supplement: Supporting Information S1 — Video recording showing how to expose the sensor of WEBCAM 1 (Vimicro Corporation, Beijing). (ZIP) [file pntd.0002547.s001.zip]

Archive with 3 entries (2 files):
- WEBCAM 2 IMAGE SENSOR .m4v
- __MACOSX/
- __MACOSX/._WEBCAM 2 IMAGE SENSOR .m4v
