# Supplementary material for: On-Chip Imaging of Schistosoma haematobium Eggs in Urine for Diagnosis by Computer Vision
Source: PLoS Negl Trop Dis. 2013 Dec 5;7(12):e2547. doi: 10.1371/journal.pntd.0002547 (PMC3855048; doi:10.1371/journal.pntd.0002547)
Supplement: Supporting Information S2 — Video recording showing how to expose the sensor of WEBCAM 2 (VFO520, Creative Technology Ltd. Singapore). (ZIP) [file pntd.0002547.s002.zip]

Archive with 3 entries (2 files):
- WEBCAM 1 IMAGE SENSOR.m4v
- __MACOSX/
- __MACOSX/._WEBCAM 1 IMAGE SENSOR.m4v
