# Supplementary material for: On-Chip Imaging of Schistosoma haematobium Eggs in Urine for Diagnosis by Computer Vision
Source: PLoS Negl Trop Dis. 2013 Dec 5;7(12):e2547. doi: 10.1371/journal.pntd.0002547 (PMC3855048; doi:10.1371/journal.pntd.0002547)
Supplement: Supporting Information S3 — Schistosoma haematobium frames. The appearance of Schistosoma haematobium eggs in urine sediment on-chip using “The IPEE” (modified WEBCAM 2). (ZIP) [file pntd.0002547.s003.zip]

Archive with 3 entries (2 files):
- S haematobium frames.m4v
- __MACOSX/
- __MACOSX/._S haematobium frames.m4v
