# Supplementary material for: On-Chip Imaging of Schistosoma haematobium Eggs in Urine for Diagnosis by Computer Vision
Source: PLoS Negl Trop Dis. 2013 Dec 5;7(12):e2547. doi: 10.1371/journal.pntd.0002547 (PMC3855048; doi:10.1371/journal.pntd.0002547)
Supplement: Supporting Information S6 — STRONGYLOIDES ENH.m4v (movie) The appearance of Strongyloides larvae in stool sample by on-chip video recording using “The IPEE” (modified WEBCAM 2). (ZIP) [file pntd.0002547.s006.zip]

Archive with 3 entries (2 files):
- STRONGYLOIDES ENH.m4v
- __MACOSX/
- __MACOSX/._STRONGYLOIDES ENH.m4v
