# Supplementary material for: On-Chip Imaging of Schistosoma haematobium Eggs in Urine for Diagnosis by Computer Vision
Source: PLoS Negl Trop Dis. 2013 Dec 5;7(12):e2547. doi: 10.1371/journal.pntd.0002547 (PMC3855048; doi:10.1371/journal.pntd.0002547)
Supplement: Supporting Information S7 — PowerPoint presentation: “webcam microscope”. The construction of a mini-microscope, “The IPEE”, from an inexpensive webcam. Some results of imaging on such a device are seen. (ZIP) [file pntd.0002547.s007.zip]

Archive with 3 entries (2 files):
- webcam microscope.m4v
- __MACOSX/
- __MACOSX/._webcam microscope.m4v
